# Supplementary material for: Marine Cytotoxin Santacruzamate A Derivatives as Potent HDAC1-3 Inhibitors and Their Synergistic Anti-Leukemia Effects with Venetoclax
Source: Mar Drugs. 2024 May 28;22(6):250. doi: 10.3390/md22060250 (PMC11204923; doi:10.3390/md22060250)
Supplement: Supplementary file 1 [file marinedrugs-22-00250-s001.zip]

Archive with 1 entries (1 files):
- marinedrugs-3011920-supplementary.pdf
